# Supplementary material for: A randomized trial of probiotic supplementation in nurses to reduce stress and viral illness
Source: Sci Rep. 2022 Aug 30;12:14742. doi: 10.1038/s41598-022-19104-9 (PMC9427766; doi:10.1038/s41598-022-19104-9)
Supplement: Supplementary file 1 — Supplementary Information. [file 41598_2022_19104_MOESM1_ESM.xlsx]

## Sheet: tosubmit
Age	Gender	Ethnicity	workplace	Hours_worked	PSS_score_on_entry	STAI_score_on_entry	WHO5_score_on_entry	PSS_score_on_entry_2	STAI_score_on_entry_2	WHO5_score_on_entry_2	Study_ID	Group	respond	Week_1	Week_2	Week_3	Week_4	Week_5	Week_6	Week_7	Week_8	Week_9	Week_10	Week_11	Week_12
45to54	F	NZ	Hospital	21to30	8	60	20	5	53	22	SP001	A	1	1	0	0	0	2	0	0	0	0	.	0	0
25to34	F	NZ	Community	31to40	20	63	10				SP002	A	0	0	.	0	0	.	0	.	.	.	.	0	.
25to34	F	NZ	Hospital	31to40	22	63	11	9	53	14	SP003	B	1	3	0	0	0	0	0	2	2	0	.	0	0
25to34	F	NZ	Hospital	31to40	16	60	12				SP004	A	0	.	0	0	0	1	0	0	0	0	0	0	5
25to34	F	NZ	Hospital	41up	11	60	15	12	57	12	SP005	A	1	.	0	0	0	0	0	0	.	0	0	0	0
25to34	F	F	Hospital	31to40	27	50	12	20	53	8	SP006	B	1	2	1	6	7	3	0	0	0	0	0	0	0
55to70	F	NZ	Hospital	31to40	17	57	12	11	50	17	SP007	B	1	0	1	0	0	0	0	2	0	0	0	0	0
25to34	F	NZ	Hospital	31to40	17	57	11				SP008	B	0	.	2	5	0	0	0	0	0	0	.	0	0
25to34	F	NZ	Hospital	21to30	16	67	11	13	67	13	SP009	B	1	0	4	7	7	7	7	7	7	7	.	1	1
55to70	F	NZ	Hospital	31to40	23	63	9	14	63	10	SP010	A	1	.	.	1	1	1	0	0	1	1	.	2	0
18to24	F	O	Hospital	31to40	16	57	11	16	63	14	SP011	A	1	0	0	0	0	0	1	2	0	0	0	0	0
45to54	F	NZ	Hospital	31to40	17	53	16	9	50	16	SP012	A	1	5	5	0	0	0	0	0	0	0	0	0	0
25to34	F	NZ	Hospital	31to40	21	60	12	16	57	17	SP013	B	1	2	2	1	0	0	1	2	4	0	.	0	0
35to44	F	NZ	Hospital	31to40	19	50	15	10	50	20	SP014	B	1	0	3	.	0	0	0	0	0	0	0	0	1
45to54	F	NZ	Community	21to30	22	53	11	20	53	15	SP015	B	1	0	0	0	0	1	0	0	0	0	.	0	0
35to44	F	NZ	Hospital	31to40	16	53	11	9	53	13	SP016	A	1	.	0	0	1	0	0	0	0	0	0	0	1
35to44	F	O	Hospital	31to40	20	60	12	13	67	14	SP017	A	1	3	4	2	0	0	0	0	0	0	.	1	0
35to44	F	NZ	Hospital	31to40	15	60	13	15	63	10	SP018	A	1	.	0	0	0	0	0	0	0	0	0	0	1
35to44	F	NZ	Community	31to40	24	57	12	30	53	7	SP019	B	1	0	6	0	0	0	0	0	0	0	.	0	0
25to34	F	A	Hospital	31to40	18	47	11	22	53	7	SP020	A	1	0	3	0	2	0	0	0	0	0	.	0	.
35to44	M	A	Hospital	41up	7	50	20	6	47	24	SP021	B	1	4	0	0	0	0	0	0	0	0	0	0	0
25to34	F	NZ	Hospital	31to40	18	53	14	10	53	13	SP022	B	1	3	0	0	0	0	7	4	1	0	0	0	0
45to54	F	NZ	Hospital	41up	20	57	6	17	57	9	SP023	B	1	0	0	0	0	0	0	2	0	0	0	0	0
18to24	F	NZ	Hospital	31to40	22	47	14	15	57	16	SP024	A	1	6	5	4	3	4	4	3	5	3	3	3	5
25to34	F	NZ	Hospital	31to40	25	47	12	22	57	9	SP025	A	1	.	0	0	5	2	0	0	0	0	.	0	0
25to34	F	NZ	Community	41up	16	57	15	14	60	19	SP026	B	1	.	0	0	0	0	0	0	0	0	.	0	0
25to34	F	NZ	Hospital	41up	18	50	15	17	63	19	SP027	B	1	0	0	0	4	4	2	2	0	2	1	3	2
25to34	F	A	Hospital	31to40	15	43	19				SP028	A	0	.	.	.	.	.	.	.	.	.	.	.	.
45to54	F	NZ	Hospital	31to40	12	53	15	13	57	13	SP029	B	1	.	0	0	1	5	7	3	0	0	0	0	0
18to24	F	NZ	Hospital	31to40	13	63	15	17	60	20	SP030	A	1	0	0	0	0	0	0	0	0	0	0	0	0
35to44	F	O	Hospital	31to40	13	57	20	10	60	20	SP031	B	1	5	0	0	0	0	0	0	0	0	0	0	0
45to54	F	NZ	Hospital	21to30	23	63	10	15	53	15	SP032	A	1	0	0	0	0	0	0	2	4	0	0	0	0
45to54	F	NZ	Hospital	31to40	10	50	16	0	50	23	SP033	A	1	0	0	0	0	0	0	0	0	0	0	0	0
18to24	F	NZ	Hospital	31to40	13	53	18	14	60	19	SP034	A	1	0	0	0	0	0	0	0	0	0	0	0	0
25to34	F	O	Hospital	31to40	14	57	17	15	60	14	SP035	B	1	1	7	0	0	0	0	0	0	2	7	2	7
25to34	F	NZ	Community	31to40	19	63	12				SP036	A	0	.	.	.	0	.	.	.	.	.	.	.	.
55to70	F	NZ	Community	31to40	19	57	10	18	63	10	SP037	A	1	.	6	7	0	0	0	.	0	0	.	0	.
55to70	F	NZ	Community	31to40	20	53	15	8	53	14	SP038	B	1	0	0	0	0	0	0	1	0	0	0	0	0
45to54	F	NZ	Hospital	41up	11	50	19	9	50	19	SP039	B	1	0	0	0	0	0	0	0	0	0	0	0	0
45to54	F	NZ	Hospital	41up	15	60	16				SP040	B	0	0	3	0	0	0	0	0	0	0	0	0	0
45to54	F	NZ	Hospital	41up	25	67	11	11	57	11	SP041	A	1	0	0	.	0	0	0	.	0	0	.	0	0
35to44	F	NZ	Hospital	41up	24	50	8	23	57	10	SP042	A	1	2	2	0	1	2	0	1	0	.	0	0	0
55to70	F	NZ	Hospital	31to40	12	63	17	7	53	22	SP043	B	1	0	0	0	0	0	0	0	0	.	3	0	0
18to24	F	NZ		31to40	22	63	10	14	50	17	SP044	A	1	0	0	.	1	.	1	1	2	.	2	.	.
45to54	F	O	Hospital	31to40	16	67	5	2	50	17	SP045	A	1	0	0	0	0	0	0	0	0	0	0	7	7
35to44	F	NZ	Hospital	11to20	25	57	6	22	53	7	SP046	B	1	1	2	0	1	4	7	5	1	0	0	0	0
18to24	F	NZ	Hospital	31to40	13	53	19	11	50	19	SP047	B	1	0	0	1	1	0	0	0	0	0	0	0	0
45to54	F	NZ	Residenti	21to30	13	57	9	15	57	10	SP048	B	1	2	0	1	5	0	0	1	0	.	2	0	0
35to44	F	CH	Hospital	31to40	19	63	16				SP049	A	0	.	0	0	.	.	.	.	.	.	.	.	.
55to70	F	M	Hospital	41up	15	67	8	11	57	20	SP050	A	1	0	0	0	0	0	1	0	0	0	0	0	0
25to34	F	A	Hospital	21to30	20	43	16	15	60	12	SP051	B	1	0	0	0	0	0	0	0	0	.	0	.	0
55to70	M	NZ	Hospital	31to40	17	57	8	11	57	15	SP052	B	1	.	2	0	0	0	5	3	0	0	0	0	0
25to34	F	I	Hospital	31to40	15	40	11				SP053	B	0	0	0	.	.	.	.	.	.	.	.	.	.
35to44	F	NZ	Hospital	31to40	18	63	11	24	57	10	SP054	A	1	6	0	0	0	0	2	2	0	.	4	0	2
18to24	F	CH	Hospital	31to40	10	50	17	10	50	17	SP055	A	1	0	0	0	0	0	1	1	0	0	0	0	0
25to34	F	NZ	Community	21to30	24	60	10	16	53	18	SP056	B	1	0	0	.	0	3	2	0	0	0	0	0	0
25to34	F	A	Hospital	41up	17	57	13				SP057	A	0	.	.	.	.	.	.	.	.	.	.	.	.
35to44	F	NZ	Hospital	21to30	22	50	13				SP058	B	0	0	.	.	.	.	.	.	.	.	.	.	.
25to34	F	NZ	Hospital	11to20	20	60	8	22	60	9	SP059	A	1	0	0	0	0	0	2	5	0	.	0	0	0
18to24	F	NZ	Hospital	31to40	14	57	10				SP060	B	0	.	.	.	0	2	.	.	0	.	0	0	0
45to54	F	O	Hospital	31to40	19	60	6	10	60	13	SP061	A	1	0	0	0	1	1	0	0	0	.	0	0	0
25to34	F	M	Hospital	31to40	19	57	10	14	63	14	SP062	A	1	2	0	2	4	6	0	0	5	.	0	0	.
55to70	F	NZ	Hospital	41up	5	50	20	5	50	21	SP063	B	1	0	0	0	0	0	0	0	0	.	0	0	0
35to44	F	NZ	GP	21to30	25	67	12	20	63	14	SP064	B	1	0	5	0	1	0	0	0	0	.	0	0	0
35to44	F	NZ	Hospital	31to40	19	57	12	14	53	18	SP065	B	1	2	0	0	0	0	4	2	2	.	0	0	0
55to70	F	NZ	GP	31to40	19	57	13	23	57	6	SP066	A	1	2	4	0	3	2	0	0	0	.	0	0	0
25to34	F	NZ	GP	31to40	27	67	6	20	63	9	SP067	B	1	0	0	0	0	.	0	0	0	0	0	.	.
18to24	F	NZ	GP	31to40	24	47	15				SP068	A	0	1	0	0	0	2	.	0	.	0	0	0	0
55to70	F	NZ	Other	31to40	19	60	5	16	57	8	SP069	B	1	0	0	0	0	0	0	0	0	.	0	.	0
45to54	F	O	GP	21to30	17	63	15	8	60	20	SP070	B	1	0	0	0	0	0	0	.	0	0	0	0	1
45to54	F	O	Hospital	31to40	23	57	8	14	60	14	SP071	A	1	1	0	0	0	0	0	0	0	0	0	0	0
45to54	F	NZ	Community	41up	21	63	6	18	63	18	SP072	A	1	0	0	0	0	0	0	0	0	0	0	0	0
25to34	F	NZ	Hospital	31to40	15	53	17	6	60	20	SP073	B	1	0	0	0	0	0	1	0	0	.	0	0	1
35to44	F	M	Hospital	31to40	16	57	9	18	67	10	SP074	B	1	0	2	3	0	0	1	0	0	.	0	0	0
55to70	F	I	Hospital	31to40	23	63	8	20	50	12	SP075	B	1	0	0	1	0	0	0	0	1	0	0	0	0
35to44	F	NZ	Community	21to30	25	63	12	19	53	16	SP076	A	1	2	0	0	0	0	0	0	0	0	0	0	0
18to24	F	NZ	Hospital	31to40	22	60	8				SP077	A	0	6	.	.	.	.	.	.	.	.	.	.	.
35to44	F	NZ	Hospital	21to30	22	67	5	19	57	11	SP078	B	1	0	0	0	2	1	2	0	0	0	0	0	0
45to54	M	NZ	Hospital	31to40	23	67	7				SP079	A	0	0	0	.	.	.	.	.	.	.	.	.	.
35to44	F	NZ	GP	31to40	22	47	9	6	50	18	SP080	A	1	0	0	0	0	0	0	0	0	0	0	0	0
45to54	F	O	Community	41up	22	57	11	17	53	14	SP081	B	1	0	0	0	0	.	.	0	0	0	0	0	0
35to44	F	M	Community	31to40	21	60	12				SP082	B	0	.	.	0	.	.	.	.	.	.	.	.	.
45to54	F	M	Community	31to40	14	63	17				SP083	A	0	0	1	0	0	0	0	0	0	1	1	0	.
45to54	F	NZ	Hospital	21to30	16	57	12	6	47	19	SP084	A	1	1	0	0	0	0	4	2	0	0	0	0	0
45to54	F	NZ	Community	31to40	29	60	7	19	57	8	SP085	A	1	.	.	.	0	5	0	0	0	.	0	0	0
18to24	F	NZ	GP	41up	12	57	17	28	30	13	SP086	B	1	7	0	1	4	3	.	1	0	0	0	.	.
45to54	F	NZ	GP	31to40	18	70	13				SP087	A	0	5	6	.	0	0	0	0	0	0	0	0	0
25to34	F	NZ	Hospital	31to40	19	63	10				SP088	B	0	1	0	.	.	.	.	.	.	.	.	.	.
25to34	F	NZ	GP	21to30	14	63	15	21	53	10	SP089	A	1	0	0	0	0	0	2	0	0	0	0	0	0
25to34	F	NZ	Hospital	31to40	13	47	18	8	50	22	SP090	B	1	0	4	7	0	0	0	0	0	0	0	0	0
55to70	F	NZ	Hospital	31to40	22	50	7	16	60	10	SP091	B	1	1	0	3	5	0	0	0	0	.	0	0	0
18to24	F	M	Hospital	31to40	22	43	17	12	47	16	SP092	A	1	.	.	.	0	0	.	2	.	.	.	.	.
45to54	F	NZ	Other	21to30	25	50	10				SP093	A	0	0	2	0	2	0	0	2	1	.	2	0	0
35to44	F	NZ	Hospital	21to30	18	50	16	13	53	18	SP094	B	1	0	0	0	0	0	1	0	0	0	0	4	3
25to34	F	NZ	Hospital	31to40	13	57	17	12	57	18	SP095	B	1	0	0	0	0	0	0	0	1	0	0	0	0
45to54	F	NZ	Hospital	31to40	15	60	12	17	57	17	SP096	A	1	0	0	0	0	0	0	4	7	7	7	0	0
25to34	F	O	Hospital	31to40	22	63	10	22	67	13	SP097	A	1	0	0	0	0	.	0	.	0	.	.	.	.
45to54	F	O	Hospital	31to40	26	53	8				SP098	B	0	.	.	0	0	1	1	0	0	.	0	0	0
45to54	F	NZ	GP	31to40	16	53	11	12	53	17	SP099	A	1	0	0	0	0	0	0	0	0	0	0	0	.
25to34	F	NZ	Hospital	31to40	25	43	12	21	53	11	SP100	A	1	0	0	0	0	0	0	2	0	.	0	0	0
18to24	F	NZ	Hospital	31to40	22	60	16	14	53	15	SP101	A	1	2	0	0	0	0	0	1	1	.	0	2	1
25to34	F	NZ	Hospital	41up	21	57	9	27	60	7	SP102	B	1	0	2	0	5	7	0	0	.	.	0	0	0
55to70	F	NZ	Hospital	31to40	12	47	18	16	60	18	SP103	B	1	7	7	7	0	0	0	0	0	0	0	0	0
25to34	F	NZ	Hospital	31to40	17	50	12	26	67	5	SP104	B	1	0	0	.	0	3	4	0	0	0	0	0	0
55to70	F	I	Hospital	31to40	24	63	7	21	63	11	SP105	B	1	.	0	0	.	.	0	.	0	.	0	0	0
35to44	F	NZ	Hospital	21to30	20	60	17	11	53	17	SP106	A	1	.	0	0	0	0	4	3	0	.	0	0	0
35to44	F	NZ	Hospital	21to30	18	53	14				SP107	A	0	0	0	.	0	0	.	.	.	.	.	.	.
55to70	F	NZ	Hospital	21to30	13	63	10	10	63	11	SP108	B	1	2	0	1	0	0	5	3	4	.	0	0	0
25to34	F	NZ	Hospital	31to40	20	60	9	18	57	9	SP109	A	1	4	2	2	1	1	1	0	.	.	1	0	.
18to24	F	NZ	Hospital	31to40	18	50	13	9	47	17	SP110	B	1	.	.	.	.	.	.	.	.	.	.	.	.
25to34	F	NZ	Community	41up	17	47	16	12	57	17	SP111	A	1	0	0	0	0	0	0	0	0	0	0	0	0
55to70	F	NZ	Other	21to30	19	53	10				SP112	B	0	0	7	0	.	.	.	.	.	.	.	.	.
18to24	F	NZ	Community	31to40	27	53	10	25	50	9	SP113	B	1	0	2	3	.	0	0	0	0	0	0	0	0
35to44	F	NZ	Community	21to30	24	53	11	27	47	11	SP114	B	1	0	0	0	0	1	0	4	2	0	0	5	0
45to54	F	NZ	Hospital	11to20	24	60	10	13	57	13	SP115	A	1	0	0	0	0	.	0	0	0	.	0	0	0
25to34	F	I	Community	31to40	11	47	14				SP116	A	0	0	0	.	.	.	.	.	.	.	.	.	.
25to34	F	NZ	Hospital	31to40	21	57	10	12	63	19	SP117	B	1	0	0	0	0	0	0	0	0	.	0	0	0
18to24	F	NZ	Hospital	31to40	25	50	6	23	57	14	SP118	B	1	2	0	1	0	0	2	0	0	3	3	2	0
18to24	F	NZ	Hospital	31to40	24	63	13				SP119	A	0	0	.	.	.	3	.	.	0	.	1	.	.
18to24	F	NZ	Hospital	31to40	34	50	6	24	57	5	SP120	A	1	0	0	0	1	0	0	1	6	1	1	.	.
55to70	F	NZ	Community	21to30	25	57	8	23	63	5	SP121	A	1	0	.	.	0	.	.	.	.	0	0	0	0
45to54	F	NZ	Community	41up	23	50	10	11	50	17	SP122	A	1	3	0	0	2	0	2	0	0	.	0	0	0
45to54	F	NZ	Community	21to30	26	57	7	26	60	9	SP123	A	1	.	0	0	0	0	0	0	1	0	0	0	0
25to34	F	O	Hospital	31to40	24	50	7	20	50	8	SP124	B	1	3	2	1	0	1	0	0	0	.	2	0	0
45to54	F	NZ	Hospital	21to30	20	50	8	8	53	12	SP125	B	1	0	7	2	0	0	0	0	0	1	1	7	7
35to44	F	M	Community	41up	26	57	9				SP126	A	0	4	2	.	1	.	.	1	0	.	0	0	0
45to54	F	NZ	Hospital	31to40	20	67	13	20	50	10	SP127	B	1	3	7	7	5	0	0	0	0	0	0	0	0
45to54	F	NZ	Community	31to40	27	57	7	19	60	8	SP128	B	1	0	0	0	2	0	0	0	0	.	0	0	0
25to34	F	NZ	Hospital	31to40	13	50	18	6	53	18	SP129	A	1	0	0	0	0	0	0	0	0	0	0	0	0
45to54	F	NZ	Hospital	31to40	24	57	11	24	50	11	SP130	B	1	0	0	4	7	7	4	0	0	0	0	0	0
25to34	F	NZ	Hospital	31to40	18	53	13	11	47	17	SP131	B	1	0	.	.	0	0	0	0	.	0	0	0	0
25to34	F	NZ	Hospital	31to40	14	57	14	20	50	15	SP132	B	1	0	5	4	.	.	.	1	0	0	0	0	0
45to54	F	NZ	Community	21to30	21	60	9	5	53	14	SP133	A	1	1	0	0	0	0	0	0	0	0	0	0	0
45to54	F	NZ	Community	31to40	12	50	16	13	57	16	SP134	A	1	0	0	0	0	0	0	0	0	0	0	0	0
25to34	F	I	Hospital	31to40	22	50	8				SP135	A	0	.	.	.	.	.	.	.	.	.	.	.	.
45to54	F	NZ	Hospital	41up	33	50	8	27	57	5	SP136	B	1	0	0	0	0	0	0	0	.	.	.	0	0
25to34	F	NZ	Hospital	31to40	10	57	19				SP137	B	0	3	1	0	.	.	.	.	.	.	.	.	.
55to70	F	NZ	GP	41up	19	57	12	24	50	13	SP138	A	1	.	0	0	0	0	0	0	.	.	0	0	0
55to70	F	O	Hospital	21to30	25	60	5	16	73	5	SP139	B	1	0	0	2	1	0	.	3	5	.	2	0	0
35to44	F	M	Community	31to40	21	63	8	13	57	17	SP140	B	1	.	.	.	.	.	.	.	.	.	.	.	.
25to34	F	NZ	Hospital	21to30	21	53	13	19	57	12	SP141	B	1	0	0	0	0	0	0	0	0	2	2	0	0
25to34	F	O	Hospital	11to20	18	53	14	22	57	14	SP142	A	1	0	4	0	0	5	4	0	0	0	0	0	0
45to54	F	NZ	Hospital	11to20	22	63	10	14	43	14	SP143	A	1	0	0	0	0	1	4	3	0	0	0	0	0
18to24	F	NZ	Hospital	31to40	27	57	11	19	47	14	SP144	A	1	2	0	2	0	2	3	1	0	.	0	0	2
55to70	F	NZ	Hospital	21to30	23	60	5	9	67	11	SP145	A	1	3	0	0	5	7	3	0	.	.	0	0	0
45to54	F	NZ	Hospital	31to40	20	60	13	18	57	17	SP146	B	1	0	0	0	0	0	0	0	0	0	0	0	0
45to54	F	NZ	Other	31to40	13	50	19	17	47	15	SP147	B	1	2	0	0	0	0	3	0	0	.	0	0	0
55to70	F	NZ	Hospital	31to40	4	50	22	9	50	20	SP148	A	1	2	1	0	0	0	0	0	0	.	0	0	0
35to44	F	NZ	Hospital	31to40	27	53	6	12	70	13	SP149	B	1	0	0	0	0	0	0	0	0	.	0	1	0
35to44	F	NZ	Hospital	31to40	22	57	14	19	60	17	SP150	B	1	2	0	0	2	2	3	0	1	0	0	4	0
55to70	F	NZ	Community	31to40	20	53	8	10	57	18	SP151	A	1	1	0	0	0	0	0	0	0	0	0	0	0
25to34	F	NZ	GP	31to40	12	67	14	8	57	20	SP152	A	1	7	5	5	3	2	0	0	.	0	1	1	0
18to24	F	NZ	Residenti	31to40	22	60	8				SP153	B	0	2	.	.	.	.	.	.	.	.	.	.	.
25to34	F	NZ	Residenti	31to40	25	47	12	17	53	12	SP154	A	1	0	.	0	0	0	0	0	.	.	1	1	0
35to44	F	NZ	Hospital	41up	18	57	8	14	43	14	SP155	A	1	.	0	0	0	0	0	0	.	0	0	0	0
25to34	F	NZ	Hospital	41up	15	47	12	21	53	14	SP156	A	1	.	0	.	0	0	0	0	.	0	.	.	.
25to34	F	NZ	Hospital	31to40	22	60	11	22	57	11	SP157	A	1	2	.	0	1	2	.	0	0	0	2	.	2
45to54	F	NZ	Hospital	31to40	15	50	17	2	50	19	SP158	B	1	0	0	.	.	.	.	0	.	.	.	.	0
55to70	F	NZ	Hospital	31to40	24	63	6	26	53	10	SP159	B	1	0	2	0	2	0	0	.	.	0	0	0	0
18to24	F	M	GP	31to40	21	60	13	25	47	11	SP160	B	1	0	1	2	4	.	0	0	0	0	0	0	0
25to34	F	NZ	Residenti	41up	19	63	11	17	53	19	SP161	B	1	0	1	1	2	0	1	2	0	0	1	0	1
25to34	F	NZ	Hospital	31to40	20	53	19				SP162	B	0	0	0	0	1	0	0	0	.	0	0	0	0
45to54	F	NZ	Other	11to20	12	57	11	9	43	17	SP163	B	1	0	6	7	7	2	0	0	0	0	0	0	0
25to34	F	NZ	Hospital	31to40	15	60	15	12	43	18	SP164	A	1	0	.	.	.	2	0	0	.	0	0	.	.
25to34	F	A	Hospital	31to40	13	67	16				SP165	A	0	.	.	.	.	.	.	.	.	.	.	.	.
35to44	F	NZ	Hospital	31to40	15	60	9	16	43	17	SP166	A	1	0	0	0	1	0	0	0	0	0	0	0	0
25to34	F	NZ	Hospital	41up	14	53	11	12	57	11	SP167	B	1	2	0	0	0	0	0	0	0	0	0	0	5
35to44	F	NZ	Other	31to40	24	63	5	20	67	10	SP168	A	1	0	0	0	0	4	1	0	0	0	0	0	0
25to34	F	NZ	Hospital	31to40	8	50	17	10	63	17	SP169	B	1	2	0	0	0	0	0	0	0	0	0	0	0
35to44	F	O	Hospital	31to40	21	50	14				SP170	A	0	.	0	2	1	.	.	0	0	0	.	.	.
18to24	F	NZ	Hospital	31to40	20	53	12	4	57	19	SP171	B	1	0	1	0	.	0	0	0	.	.	.	.	.
18to24	F	NZ	Hospital	31to40	26	60	5	23	53	5	SP172	A	1	7	5	3	1	1	3	1	0	0	5	0	.
35to44	F	O	Community	31to40	22	57	16	16	57	19	SP173	B	1	0	0	0	0	0	0	0	.	0	1	0	0
45to54	F	NZ	Community	41up	34	43	5	16	50	13	SP174	B	1	0	0	0	0	0	0	0	0	0	0	0	0
35to44	F	NZ	Hospital	21to30	11	50	15	11	50	16	SP175	A	1	0	0	0	0	0	0	0	0	0	0	0	0
55to70	F	NZ	Hospital	31to40	10	47	12	20	53	5	SP176	A	1	0	0	0	0	0	0	0	0	0	0	0	0
25to34	F	NZ	GP	31to40	16	50	18	12	50	18	SP177	B	1	0	0	0	0	0	0	0	1	1	0	0	0
45to54	F	NZ	Community	21to30	7	50	16	12	53	19	SP178	B	1	.	5	3	4	0	0	0	0	0	0	0	0
45to54	M	O	Hospital	31to40	12	53	18	20	40	12	SP179	B	1	0	0	0	0	0	0	0	1	1	0	2	3
35to44	F	NZ	Hospital	21to30	24	57	5				SP180	A	0	0	0	0	0	0	0	0	.	0	0	0	0
45to54	F	NZ	Community	41up	23	47	9				SP181	A	0	0	5	1	0	0	0	3	3	3	1	1	2
25to34	F	NZ	Hospital	31to40	13	43	14				SP182	B	0	2	0	1	2	0	4	5	.	1	0	0	0
55to70	F	NZ	Community	31to40	18	57	10	19	60	14	SP183	A	1	0	0	0	0	0	0	0	.	0	0	0	0
55to70	F	NZ	Community	21to30	9	50	16	7	50	18	SP184	A	1	0	0	0	.	.	0	0	.	0	0	0	0
45to54	F	O	Hospital	31to40	17	47	13	4	47	22	SP185	B	1	0	0	0	0	0	0	0	1	1	0	0	0
55to70	F	NZ	GP	31to40	14	50	9	4	50	6	SP186	A	1	0	0	0	0	0	0	0	0	0	0	0	0
35to44	F	F	Community	41up	19	33	11				SP187	B	0	0	0	0	0	4	7	4	0	0	0	0	0
55to70	F	NZ	Residenti	41up	18	60	8	14	57	11	SP188	B	1	0	0	0	0	0	0	0	0	0	0	.	0
25to34	F	O	Hospital	31to40	20	63	17	11	57	19	SP189	B	1	0	0	0	0	0	0	0	.	0	0	0	0
25to34	F	NZ	Hospital	31to40	20	60	15				SP190	A	0	3	0	1	2	.	.	1	.	1	.	.	.
55to70	M	O	Hospital	41up	21	63	11	17	40	14	SP191	A	1	0	0	.	.	4	2	0	0	0	0	0	0
25to34	F	O	Hospital	31to40	26	50	10				SP192	A	0	0	0	0	.	.	.	.	.	.	.	.	.
45to54	F	M	Hospital	41up	7	53	19	9	50	19	SP193	A	1	0	0	0	0	0	0	0	0	0	0	0	0
55to70	F	NZ	Hospital	31to40	15	60	11	15	60	12	SP194	B	1	3	0	0	0	0	0	0	0	0	0	0	0
25to34	F	NZ	Hospital	31to40	17	57	12				SP195	A	0	0	0	.	.	.	.	.	.	.	.	.	.
45to54	F	NZ	Hospital	31to40	22	70	5				SP196	B	0	.	.	.	.	.	.	.	.	.	.	.	.
45to54	F	NZ	Hospital	31to40	12	60	10	17	63	6	SP197	A	1	0	0	0	0	0	2	1	0	0	0	0	0
25to34	F	NZ	Hospital	31to40	20	63	15	19	53	9	SP198	B	1	1	1	3	0	.	0	.	.	.	1	6	2
25to34	F	NZ	Hospital	41up	12	57	18	10	53	17	SP199	A	1	0	0	0	0	5	7	0	0	0	.	0	0
45to54	F	O	Hospital	21to30	25	60	6	12	60	15	SP200	B	1	0	2	0	0	0	0	0	0	0	0	0	0
25to34	F	M	GP	31to40	13	50	19	16	53	20	SP201	B	1	0	0	5	0	0	0	0	0	0	0	0	0
25to34	F	NZ	Hospital	31to40	20	63	8	12	60	15	SP202	A	1	2	0	1	1	0	0	0	.	0	1	5	3
55to70	F	NZ	Hospital	31to40	20	63	17	4	50	19	SP203	B	1	0	0	4	0	0	7	0	0	0	0	0	0
25to34	F	NZ	Hospital	31to40	20	53	9	11	57	14	SP204	A	1	1	0	0	7	3	4	0	.	0	4	0	0
35to44	F	NZ	GP	31to40	23	57	10	2	53	20	SP205	A	1	0	1	0	.	6	0	0	.	0	0	0	0
18to24	F	NZ	Hospital	31to40	24	57	11	13	60	16	SP206	B	1	1	0	0	0	0	0	2	1	1	0	3	0
25to34	F	NZ	GP	41up	26	67	7	35	60	8	SP207	A	1	.	4	5	4	4	0	0	0	4	1	0	0
25to34	F	NZ	Hospital	31to40	30	47	10	21	60	9	SP208	B	1	0	0	0	1	7	4	0	3	3	2	0	0
25to34	F	M	GP	31to40	16	57	13	8	60	13	SP209	B	1	0	0	0	0	1	1	2	7	7	0	0	0
25to34	F	NZ	Hospital	31to40	20	57	9	15	57	14	SP210	B	1	1	0	0	0	0	0	0	0	0	0	0	0
25to34	F	NZ	Hospital	31to40	11	57	15	9	60	21	SP211	A	1	7	7	0	0	0	2	2	5	5	2	2	0
45to54	F	NZ	GP	21to30	19	53	6	7	50	19	SP212	B	1	0	0	0	0	0	0	0	0	0	0	0	0
35to44	F	NZ	Hospital	31to40	20	57	11	17	47	11	SP213	A	1	0	2	7	2	0	0	0	.	2	2	2	5
18to24	F	NZ	Hospital	31to40	26	50	13	20	63	13	SP214	A	1	0	0	0	0	0	0	0	0	0	0	0	0
18to24	F	NZ	Residenti	11to20	28	53	12				SP215	A	0	0	.	.	.	.	.	.	.	.	.	.	.
55to70	F	NZ	Hospital	41up	22	70	9	12	67	14	SP216	B	1	0	0	0	0	0	3	1	0	0	0	0	0
25to34	F	NZ	GP	21to30	25	43	13	26	40	10	SP217	B	1	3	0	0	1	3	0	0	0	0	0	5	7
25to34	F	NZ	Hospital	31to40	9	50	14				SP218	A	0	.	2	0	0	0	0	0	.	0	0	0	0
45to54	F	NZ	Other	41up	20	60	10	14	50	18	SP219	A	1	6	7	7	7	0	0	0	0	0	0	0	0
25to34	F	NZ	Hospital	31to40	26	60	12				SP220	A	0	.	0	.	0	2	1	.	.	0	.	.	.
35to44	M	A	Hospital	31to40	17	50	14				SP221	B	0	0	0	0	0	0	0	.	.	.	.	.	.
35to44	F	O	Hospital	31to40	21	70	12				SP222	B	0	0	.	1	0	.	0	0	0	0	1	1	0
35to44	F	M	GP	31to40	18	50	16	14	57	20	SP223	B	1	1	2	.	1	1	0	0	0	0	0	0	0
25to34	F	NZ	Hospital	31to40	20	70	10				SP224	A	0	0	0	2	.	.	.	.	.	.	.	.	.
55to70	F	NZ	Hospital	11to20	16	47	13	15	57	18	SP225	B	1	0	0	0	0	0	0	0	0	0	0	0	0
55to70	F	NZ	Hospital	31to40	18	53	9	9	50	15	SP226	B	1	1	0	0	0	7	4	0	0	0	0	0	0
25to34	F	NZ	Hospital	31to40	22	63	8	23	63	9	SP227	B	1	0	0	.	0	.	.	.	.	.	.	.	.
35to44	F	NZ	Hospital	41up	25	43	6	12	57	14	SP228	A	1	2	5	2	1	0	0	3	.	1	1	0	2
25to34	F	NZ	GP	31to40	18	60	10	16	60	12	SP229	B	1	.	.	.	.	.	.	.	.	.	.	.	.
25to34	F	NZ	Hospital	41up	30	60	9	29	60	7	SP230	A	1	.	0	0	2	1	1	0	.	0	0	0	0
25to34	M	NZ	Hospital	31to40	24	47	8				SP231	A	0	.	0	0	.	0	.	.	.	0	.	.	.
18to24	F	NZ	Hospital	31to40	23	50	9	18	57	13	SP232	A	1	3	5	3	3	4	4	4	.	7	6	.	3
18to24	F	NZ	Hospital	41up	26	53	9				SP233	B	0	3	.	2	.	1	.	.	.	.	.	.	.
55to70	F	NZ	Hospital	31to40	21	63	13	11	53	15	SP234	A	1	0	0	0	0	0	0	0	0	0	0	0	0
55to70	F	O	Community	11to20	17	60	14	14	57	11	SP235	A	1	0	0	0	0	0	0	0	.	0	0	0	0
35to44	F	NZ	GP	21to30	23	60	6	11	60	17	SP236	B	1	0	2	2	0	1	0	0	0	0	0	4	7
25to34	F	NZ	Hospital	31to40	21	67	11	11	63	14	SP237	B	1	0	0	0	0	0	0	0	0	0	0	0	0
25to34	F	NZ	Hospital	31to40	14	47	17	13	53	20	SP238	A	1	2	1	0	0	0	3	0	.	0	0	0	0
25to34	F	TO	Hospital	31to40	17	63	8	5	50	18	SP239	B	1	3	1	0	1	0	0	0	.	0	0	0	0
25to34	F	NZ	Hospital	31to40	14	63	18	7	50	20	SP240	A	1	.	6	6	4	0	0	0	.	0	0	0	0
25to34	F	O	Hospital	5to10	16	50	17	16	60	17	SP241	B	1	1	.	.	.	.	.	0	1	1	2	0	.
18to24	F	NZ	Hospital	31to40	19	57	14	13	50	20	SP242	B	1	2	0	2	0	0	0	0	2	2	0	.	0
25to34	F	NZ	Hospital	41up	28	53	14	21	50	18	SP243	A	1	.	0	0	.	.	0	0	0	0	0	.	0
25to34	F	NZ	Hospital	41up	20	60	10	9	50	18	SP244	A	1	4	0	0	5	1	0	0	0	0	0	0	0
35to44	F	NZ	Hospital	31to40	14	60	14	9	60	17	SP245	B	1	0	0	0	0	1	.	1	.	0	0	0	1
35to44	F	NZ		21to30	22	70	12	17	60	17	SP246	B	1	1	0	1	0	3	1	.	.	0	1	0	0
25to34	F	NZ	Hospital	31to40	23	47	10				SP247	A	0	4	7	7	.	.	.	.	0	0	.	.	.
25to34	F	M	Hospital	31to40	19	57	11				SP248	A	0	2	0	0	0	0	.	.	.	.	.	.	.
55to70	F	NZ	GP	31to40	19	57	12	16	67	13	SP249	A	1	0	0	0	0	0	1	7	.	3	0	0	0
25to34	F	I	Hospital	31to40	24	47	7	14	57	8	SP250	B	1	1	4	2	1	0	0	0	0	0	0	0	0
45to54	F	O	Hospital	41up	17	57	12	18	63	13	SP251	A	1	1	0	1	0	0	0	0	.	1	0	0	0
45to54	F	NZ	Hospital	31to40	17	63	8	22	57	7	SP252	A	1	0	0	0	0	2	0	0	0	0	0	0	.
35to44	F	O	Community	21to30	22	40	10	22	60	10	SP253	B	1	0	7	5	0	0	0	0	0	0	0	3	0
35to44	F	NZ	Other	31to40	17	67	5	12	53	12	SP254	B	1	2	3	3	7	7	0	0	.	0	0	0	0
25to34	F	NZ	Other	31to40	22	53	7	21	70	11	SP255	A	1	0	0	0	5	3	0	0	.	1	0	0	0
18to24	F	NZ	Hospital	31to40	18	57	10	13	57	18	SP256	B	1	0	0	5	0	0	1	.	.	0	.	.	0
45to54	F	NZ	Hospital	31to40	25	60	11				SP257	A	0	.	.	.	.	.	.	.	.	.	.	.	.
25to34	F	NZ	Other	31to40	18	60	13	16	57	15	SP258	A	1	0	1	0	3	3	0	0	0	0	0	0	0
25to34	F	O	Hospital	31to40	9	50	22	3	50	23	SP259	B	1	0	0	4	0	0	0	0	.	0	0	0	.
45to54	F	I	Hospital	31to40	19	60	13	14	60	15	SP260	B	1	.	0	.	0	0	0	0	.	0	0	0	0
35to44	F	M	GP	11to20	20	60	14				SP261	B	0	1	.	0	.	2	.	0	0	0	0	1	6
55to70	F	NZ	Other	31to40	18	67	11	21	67	11	SP262	B	1	2	0	.	0	0	0	0	0	0	0	0	0
45to54	M	NZ	Hospital	31to40	13	60	15	15	53	18	SP263	A	1	3	5	1	0	0	0	0	0	0	0	0	0
55to70	F	NZ	GP	21to30	16	63	11	7	50	18	SP264	A	1	0	0	0	0	0	0	0	.	0	0	0	0
55to70	F	NZ	Community	41up	24	60	7	13	50	16	SP265	A	1	0	0	0	0	0	0	2	0	0	0	5	7
25to34	F	M	Hospital	31to40	22	50	11	22	63	10	SP266	A	1	0	3	2	0	0	3	.	.	0	0	.	0
45to54	F	O	Hospital	31to40	26	60	9	14	57	16	SP267	B	1	.	.	0	.	4	2	0	.	2	1	1	0
35to44	F	NZ	Hospital	31to40	16	57	15	4	57	5	SP268	A	1	0	0	0	0	0	0	0	0	0	2	0	0
18to24	F	NZ	Other	31to40	21	53	11	14	57	13	SP269	B	1	0	1	0	0	0	0	0	0	0	0	0	3
25to34	F	NZ	Hospital	31to40	25	53	8	20	50	14	SP270	B	1	0	0	0	.	0	0	0	0	0	0	0	3
25to34	F	NZ	Hospital	31to40	14	50	7	15	50	12	SP271	A	1	0	0	0	0	0	.	0	0	0	0	0	0
55to70	F	NZ	Community	21to30	22	57	13	19	67	11	SP272	B	1	0	0	0	0	0	0	4	.	0	0	1	0
45to54	F	NZ	GP	31to40	26	53	11	17	60	14	SP273	B	1	0	1	1	0	0	0	0	1	1	0	0	0
45to54	F	NZ	GP	31to40	10	60	13	10	50	18	SP274	A	1	0	0	0	0	0	0	0	0	0	0	0	0
25to34	F	NZ	Hospital	31to40	24	63	9				SP275	B	0	.	1	0	0	.	0	.	.	.	0	.	.
18to24	F	NZ	Hospital	31to40	25	53	10	14	47	16	SP276	A	1	0	0	1	1	1	1	0	0	0	2	0	.
35to44	F	NZ	Hospital	21to30	24	60	9	23	57	5	SP277	A	1	2	2	3	4	7	7	7	4	4	0	0	0
25to34	F	NZ	Hospital	31to40	15	53	14				SP278	A	0	.	.	.	.	.	.	.	.	.	.	.	.
45to54	F	NZ	Hospital	21to30	17	67	7	10	63	11	SP279	B	1	3	3	2	0	0	0	0	.	0	2	2	0
45to54	F	NZ	Hospital	21to30	12	60	11	17	60	11	SP280	B	1	0	0	0	0	0	0	0	0	0	0	0	0
35to44	F	NZ		31to40	17	53	15	11	53	18	SP281	B	1	0	0	0	0	0	0	0	0	0	.	.	0
18to24	F	NZ	Hospital	31to40	19	57	11				SP282	B	0	0	0	0	0	0	0	0	.	0	0	0	.
18to24	F	NZ	Hospital	31to40	19	60	12	20	60	9	SP283	A	1	0	1	0	2	2	3	.	.	2	0	0	.
55to70	F	NZ	Hospital	31to40	19	50	15	17	50	19	SP284	B	1	0	0	0	0	0	0	0	0	0	0	5	3
55to70	F	O		41up	11	50	11	9	57	20	SP285	A	1	0	0	0	0	0	0	0	.	0	0	0	2
35to44	F	NZ	GP	21to30	18	53	17	12	53	18	SP286	B	1	6	1	0	0	0	0	0	0	2	0	0	0
35to44	F	CH	Hospital	31to40	14	53	17	14	50	17	SP287	A	1	1	2	1	3	7	0	0	0	0	0	0	1
25to34	F	NZ	Hospital	31to40	25	57	10	19	67	10	SP288	A	1	0	3	7	3	0	0	0	0	0	0	0	0
18to24	F	NZ	Hospital	41up	29	60	7	34	60	5	SP289	B	1	3	1	6	6	0	1	0	0	0	0	0	0
35to44	F	NZ	Hospital	21to30	20	63	8	16	60	13	SP290	B	1	0	0	0	0	2	0	0	0	0	0	2	.
35to44	F	O	Hospital	31to40	20	63	14	13	50	18	SP291	B	1	7	3	0	0	0	0	0	0	0	0	0	0
25to34	F	I	Hospital	31to40	18	60	20	18	60	16	SP292	A	1	0	.	0	0	0	.	.	.	.	.	.	.
55to70	F	NZ	Hospital	31to40	23	43	7	13	53	14	SP293	A	1	0	0	1	0	0	6	7	.	4	1	0	0
25to34	F	NZ	Hospital	31to40	24	60	9				SP294	A	0	.	.	.	.	.	.	.	.	.	.	.	.
45to54	F	NZ	GP	31to40	17	57	18				SP295	A	0	0	0	0	0	0	0	0	.	0	0	0	0
35to44	F	NZ	Hospital	21to30	19	53	11	8	47	20	SP296	B	1	0	0	0	0	0	0	.	0	1	0	0	0
45to54	F	NZ	Hospital	31to40	22	60	10	14	57	13	SP297	A	1	0	0	2	0	0	0	.	0	0	0	0	0
35to44	F	NZ	Hospital	31to40	23	50	16	13	53	17	SP298	B	1	0	0	2	2	0	0	0	0	1	0	4	7
25to34	F	M	Hospital	41up	20	60	5				SP299	B	0	.	.	.	.	.	.	.	.	.	.	.	.
18to24	F	M	Hospital	31to40	26	63	6				SP300	A	0	3	3	2	2	2	3	.	.	.	.	.	.
45to54	F	CM	Hospital	31to40	7	53	19	9	60	15	SP301	B	1	0	0	0	0	0	0	.	0	0	0	0	0
35to44	F	I	Hospital	31to40	16	57	20	15	40	19	SP302	A	1	0	0	0	0	0	0	.	0	0	3	0	3
18to24	F	NZ	Hospital	31to40	14	60	10	7	57	16	SP303	A	1	.	.	.	.	.	.	.	.	.	.	.	.
25to34	F	NZ	Hospital	31to40	19	53	12				SP304	B	0	0	.	.	.	.	.	.	.	.	.	.	.
25to34	F	NZ	Hospital	31to40	17	50	12	13	50	18	SP305	B	1	.	.	0	.	.	.	.	1	.	.	.	.
45to54	F	F	Hospital	31to40	15	37	16	12	50	18	SP306	A	1	0	.	0	0	0	0	.	0	0	0	0	0
25to34	F	NZ	Hospital	31to40	16	57	15	16	57	16	SP307	A	1	0	0	0	0	0	0	2	2	0	0	0	0
25to34	F	NZ	Hospital	31to40	21	63	11	21	57	12	SP308	A	1	0	0	0	0	0	0	0	0	0	0	0	.
55to70	F	O	Hospital	21to30	21	57	9	23	63	10	SP309	B	1	0	2	7	1	.	0	0	0	0	0	0	0
25to34	F	A	Hospital	31to40	27	50	9	25	60	8	SP310	B	1	0	0	3	7	7	0	0	0	0	0	0	0
25to34	F	NZ	Hospital	31to40	14	53	19	9	50	18	SP311	B	1	7	.	0	0	.	0	.	0	0	0	0	0
35to44	F	NZ	Other	21to30	11	57	18	16	53	18	SP312	A	1	0	0	0	0	0	0	1	1	0	0	0	0
45to54	F	M	Hospital	41up	14	60	12	5	53	21	SP313	B	1	0	0	0	0	0	0	0	0	0	0	0	5
25to34	F	NZ	Hospital	31to40	22	53	10	23	47	10	SP314	A	1	0	0	2	.	0	.	.	0	2	2	.	.
35to44	F	NZ	GP	31to40	20	50	13	13	57	20	SP315	B	1	0	0	0	0	0	0	0	0	0	0	0	0
18to24	F	NZ	GP	31to40	18	57	10	19	57	15	SP316	B	1	7	.	0	0	0	0	0	0	0	0	0	0
55to70	F	NZ	Hospital	31to40	18	70	20	10	67	16	SP317	B	1	0	0	0	0	0	0	0	0	0	0	0	0
25to34	F	M	Hospital	21to30	13	57	22	9	47	21	SP318	A	1	0	0	0	0	1	3	.	0	0	0	0	0
45to54	F	O	Hospital	31to40	24	53	8	16	50	18	SP319	A	1	0	5	0	0	0	0	0	0	0	0	0	1
45to54	F	NZ	Hospital	31to40	26	60	6	23	53	10	SP320	A	1	0	0	0	2	3	4	.	2	0	0	0	.
45to54	F	O	GP	31to40	25	60	7	19	53	9	SP321	A	1	6	3	0	1	1	0	.	0	0	0	0	0
35to44	F	NZ	Hospital	21to30	22	57	8	18	53	14	SP322	B	1	0	0	0	0	0	0	0	0	7	5	0	0
35to44	F	M	GP	41up	21	63	10	12	63	11	SP323	A	1	2	.	1	3	.	.	.	2	0	0	0	.
45to54	F	O	Hospital	31to40	27	57	9	23	47	15	SP324	A	1	0	0	0	.	0	0	0	0	0	0	0	0
35to44	F	O	Hospital	11to20	21	53	14				SP325	B	0	0	0	0	.	.	.	.	.	.	.	.	.
25to34	F	NZ	Hospital	11to20	18	57	11	18	57	11	SP326	B	1	0	0	0	0	0	0	0	0	1	0	7	3
35to44	F	TK	Hospital	11to20	14	57	14	10	57	15	SP327	A	1	0	0	0	1	6	.	.	0	1	0	1	0
25to34	F	NZ	Hospital	41up	9	53	18	8	50	16	SP328	B	1	0	0	0	0	0	0	0	0	0	0	0	0
45to54	F	NZ		31to40	18	53	14	12	63	16	SP329	A	1	4	2	0	0	0	3	.	5	0	0	0	0
45to54	F	O	Community	31to40	16	57	8	15	60	11	SP330	A	1	0	0	0	0	1	2	0	0	0	2	1	0
45to54	F	M	Hospital	31to40	24	57	7	13	53	18	SP331	B	1	0	0	1	0	.	1	1	1	2	2	0	0
35to44	F	NZ	Other	21to30	16	53	9	9	50	15	SP332	B	1	0	0	0	0	0	0	.	0	0	0	.	.
55to70	F	NZ	Hospital	31to40	14	57	10	14	50	15	SP333	B	1	0	0	0	0	0	0	0	0	0	0	0	0
55to70	F	M	Hospital	31to40	24	60	12	23	57	13	SP334	A	1	1	1	2	3	2	2	1	1	1	1	1	2
35to44	F	NZ	GP	31to40	24	53	6				SP335	A	0	2	0	0	0	.	2	.	1	0	.	.	.
18to24	F	NZ	Hospital	31to40	25	53	8				SP336	B	0	0	.	.	0	.	.	.	.	.	.	.	.
45to54	F	NZ	Community	31to40	25	53	11	12	53	20	SP337	B	1	0	1	2	3	0	0	0	0	0	.	0	.
45to54	F	O	Hospital	21to30	17	57	11	22	60	6	SP338	B	1	1	1	0	0	.	0	0	0	2	0	1	0
55to70	F	NZ	Community	31to40	7	50	20	5	50	21	SP339	A	1	0	0	0	0	0	0	0	0	0	0	0	0
25to34	F	NZ	Other	31to40	19	50	16	20	60	14	SP340	A	1	2	0	2	0	.	0	0	0	0	0	0	1
55to70	F	NZ	GP	21to30	17	53	18	10	50	21	SP341	A	1	0	1	2	0	0	0	2	2	0	0	0	0
18to24	F	CH	Hospital	31to40	16	50	20				SP342	B	0	3	0	0	0	.	.	.	0	.	.	0	0
25to34	F	NZ	Hospital	11to20	6	53	19	9	50	14	SP343	B	1	6	1	2	7	7	7	5	5	7	4	2	4
35to44	F	O	Hospital	11to20	26	60	5	27	60	5	SP344	A	1	0	5	7	0	0	0	.	0	0	0	0	0
35to44	F	NZ	Other	41up	20	67	14	12	63	13	SP345	A	1	0	0	2	0	0	0	0	0	0	0	0	0
25to34	F	NZ	Hospital	41up	10	50	16	15	50	18	SP346	B	1	0	7	7	3	0	0	2	2	0	.	0	0
55to70	F	O	Community	31to40	26	53	7				SP347	A	0	2	0	4	.	.	.	.	.	.	.	.	.
45to54	F	NZ	Residenti	41up	17	57	12	8	57	19	SP348	A	1	0	0	.	.	0	0	.	0	0	0	0	0
25to34	F	NZ	Hospital	31to40	17	53	11	13	53	15	SP349	B	1	0	0	0	0	1	0	0	0	0	0	0	0
55to70	F	O	Hospital	41up	11	60	13	10	57	16	SP350	A	1	0	0	0	0	0	0	0	0	0	0	0	0
18to24	F	M	Hospital	31to40	23	53	16	19	57	15	SP351	B	1	3	3	2	2	2	2	.	1	1	1	3	2
25to34	F	NZ	Hospital	31to40	13	80	13	7	27	16	SP352	B	1	0	0	5	2	0	0	0	0	0	0	0	0
45to54	M	NZ	Hospital	41up	23	60	6	27	67	6	SP353	A	1	.	7	3	0	0	0	0	0	0	0	0	4
35to44	F	O	Hospital	31to40	26	43	7	17	50	21	SP354	A	1	0	0	0	0	0	0	.	0	1	0	0	1
25to34	F	NZ	Hospital	31to40	20	63	7	16	47	16	SP355	B	1	0	0	0	0	0	0	.	.	0	.	.	.
25to34	F	M	Hospital	21to30	28	60	9				SP356	A	0	0	0	0	.	.	.	.	.	.	.	.	.
45to54	F	NZ	Residenti	41up	24	60	11	23	53	8	SP357	B	1	0	.	0	0	0	0	.	0	0	0	0	0
25to34	F	NZ	Hospital	31to40	23	57	15	20	50	20	SP358	A	1	1	0	1	0	2	0	.	2	3	0	.	.
55to70	F	NZ	Hospital	31to40	24	57	12	21	43	12	SP359	B	1	0	0	0	0	0	0	.	0	0	5	5	0
35to44	F	NZ	Hospital	31to40	14	50	9	12	63	15	SP360	B	1	3	3	2	2	2	1	.	7	7	2	1	0
55to70	F	NZ	Hospital	31to40	13	60	18	12	60	18	SP361	B	1	0	0	0	.	0	.	4	4	0	0	0	0
35to44	F	NZ	Hospital	31to40	17	67	9	15	57	15	SP362	B	1	0	0	0	0	0	0	.	0	0	0	0	0
45to54	F	NZ	Hospital	31to40	19	47	14	11	50	18	SP363	A	1	0	.	0	0	0	0	.	0	0	0	0	0
18to24	F	NZ	Hospital	31to40	14	50	19	9	53	14	SP364	B	1	4	1	0	0	1	0	0	0	0	1	1	0
35to44	F	NZ	Community	41up	15	57	13	16	60	14	SP365	A	1	.	0	0	0	0	0	.	9	0	0	0	0
25to34	F	NZ	GP	31to40	20	50	5	17	60	8	SP366	B	1	0	2	3	0	0	0	.	0	0	0	0	0
45to54	F	NZ	Hospital	31to40	19	60	14	16	57	17	SP367	A	1	1	0	2	0	0	0	0	0	4	0	0	0
35to44	F	NZ	Hospital	21to30	14	50	12	10	57	15	SP368	A	1	0	0	1	0	0	0	0	0	0	1	3	7
45to54	F	NZ	Hospital	11to20	14	50	19	15	40	17	SP369	B	1	0	0	0	0	0	0	.	0	0	0	0	0
25to34	F	NZ	Hospital	31to40	13	50	19				SP370	B	0	0	2	2	0	0	0	0	.	.	.	.	.
55to70	F	NZ	Hospital	31to40	23	53	10	18	50	13	SP371	B	1	0	0	0	2	.	.	0	.	.	.	0	.
55to70	F	NZ	Community	31to40	20	60	11	5	40	19	SP372	A	1	1	3	0	0	0	0	0	0	0	0	0	0
55to70	F	NZ	Hospital	31to40	13	60	15	11	60	19	SP373	A	1	0	0	0	0	0	.	0	0	0	0	0	0
45to54	F	NZ	Other	41up	19	60	19	11	50	20	SP374	A	1	0	0	0	2	2	0	0	0	0	0	0	0
55to70	F	NZ	Hospital	31to40	21	50	18	13	47	19	SP375	A	1	.	0	0	0	0	0	0	0	0	0	0	0
35to44	F	NZ	GP	21to30	28	67	7	23	53	15	SP376	B	1	0	0	2	0	0	0	0	0	0	0	0	2
45to54	F	O	Hospital	21to30	18	63	16				SP377	A	0	0	0	0	0	.	.	0	0	0	0	0	0
25to34	F	NZ	Community	31to40	11	60	14	6	60	18	SP378	B	1	0	1	0	0	0	0	0	0	1	0	1	0
55to70	F	NZ	Hospital	41up	18	57	7	12	60	18	SP379	A	1	0	0	0	0	0	0	0	0	0	0	0	.
18to24	F	CH	Hospital	31to40	30	40	6	29	43	5	SP380	A	1	0	1	1	0	0	0	0	0	0	0	0	0
55to70	F	NZ	Community	31to40	23	70	7				SP381	B	0	0	0	0	1	0	0	0	0	1	.	.	4
55to70	F	NZ	Community	31to40	17	57	13	13	63	18	SP382	B	1	0	0	0	0	0	.	0	0	0	0	1	1
25to34	F	NZ	Other	11to20	10	57	19	1	53	20	SP383	A	1	6	7	0	0	0	.	0	0	0	0	0	2
45to54	F	NZ	Community	21to30	18	57	10	3	50	22	SP384	B	1	0	0	0	0	0	.	0	0	0	0	0	0
45to54	F	O	Hospital	31to40	20	57	8	20	63	13	SP385	B	1	1	1	0	0	0	1	1	1	0	0	0	0
18to24	F	NZ	Hospital	31to40	18	53	10				SP386	B	0	2	2	2	.	.	.	.	0	.	.	.	.
25to34	F	A	Community	31to40	29	57	8				SP387	B	0	2	1	0	1	3	1	1	3	0	0	.	0
25to34	M	I	Hospital	41up	17	40	15				SP388	A	0	0	0	0	0	.	.	2	0	.	.	.	.
25to34	F	NZ	Hospital	41up	17	50	8	9	50	17	SP389	A	1	0	1	2	2	2	3	3	0	0	0	0	0
25to34	M	NZ	Residenti	41up	25	57	7	17	57	18	SP390	B	1	0	1	2	4	0	.	0	1	0	0	3	2
45to54	F	NZ	Hospital	31to40	17	50	9	10	53	11	SP391	A	1	0	0	0	0	0	0	0	0	.	0	0	0
35to44	F	O	Community	31to40	8	43	19	6	47	19	SP392	A	1	0	0	0	0	0	.	0	0	0	0	0	0
35to44	F	NZ	Hospital	41up	18	50	11	11	60	16	SP393	A	1	0	0	0	0	0	.	0	0	0	0	0	0
25to34	F	NZ	Hospital	31to40	21	50	13	12	50	18	SP394	A	1	0	.	0	.	0	.	3	0	0	2	3	.
55to70	F	NZ	GP	31to40	15	57	14	18	60	13	SP395	B	1	0	0	0	2	0	0	0	0	0	0	0	0
18to24	F	NZ	Community	31to40	6	60	14				SP396	B	0	0	0	0	.	.	.	.	.	.	.	.	.
55to70	F	NZ	Hospital	21to30	22	60	16	17	57	18	SP397	B	1	0	0	.	1	0	0	0	0	0	1	0	0
25to34	F	NZ	Hospital	21to30	30	63	7	20	63	9	SP398	A	1	0	1	1	4	5	1	1	0	0	0	0	0
45to54	F	O	Community	31to40	15	60	10	11	50	18	SP399	B	1	0	0	.	.	0	.	0	0	0	0	.	.
55to70	M	NZ	Community	31to40	14	60	14	7	53	18	SP400	A	1	1	0	0	0	0	.	0	0	0	0	0	0
25to34	F	I	Hospital	31to40	26	60	8				SP401	A	0	0	0	0	.	.	0	0	0	.	.	.	.
35to44	F	NZ	Hospital	31to40	29	53	7	20	63	8	SP402	B	1	3	1	3	2	3	0	0	1	.	3	1	3
45to54	F	NZ	Hospital	21to30	14	50	19	12	53	19	SP403	B	1	0	0	0	0	0	.	0	0	0	0	0	0
35to44	F	NZ	Community	41up	20	67	7				SP404	A	0	.	.	0	1	.	.	5	3	3	0	1	2
45to54	M	NZ	Community	41up	24	53	10	4	50	20	SP405	A	1	.	.	0	0	1	.	0	0	0	2	0	0
25to34	F	NZ	Community	31to40	13	53	14	9	50	19	SP406	B	1	0	0	0	3	0	0	0	0	1	0	0	0
35to44	M	NZ	Hospital	41up	28	63	9	26	60	10	SP407	A	1	0	2	3	.	3	.	0	0	0	.	0	3
35to44	F	M	Community	21to30	17	63	15	14	57	19	SP408	B	1	.	0	1	0	.	1	1	1	1	0	0	.
35to44	F	NZ	GP	21to30	22	53	14				SP409	B	0	2	0	2	3	0	0	0	0	0	0	0	0
55to70	F	O	Residenti	31to40	13	50	16	15	53	14	SP410	B	1	0	0	0	0	0	.	0	0	0	0	0	0
35to44	F	NZ	Hospital	31to40	27	60	6	12	57	17	SP411	A	1	0	0	0	0	0	0	0	0	0	.	0	0
45to54	F	A	Hospital	41up	12	50	13	9	47	18	SP412	A	1	0	0	2	3	0	0	0	0	0	1	0	1
45to54	F	NZ	Hospital	21to30	27	57	8	23	43	14	SP413	B	1	0	0	0	0	0	0	0	0	0	0	.	.
55to70	M	NZ	Other	31to40	18	57	6	16	50	16	SP414	B	1	0	0	0	0	0	0	0	4	0	0	0	0
45to54	F	O	GP	21to30	21	60	10	19	47	20	SP415	A	1	1	0	0	0	0	.	0	0	0	0	0	0
18to24	F	NZ	Community	31to40	22	57	10	11	60	19	SP416	A	1	0	1	0	0	0	1	1	3	2	4	1	0
35to44	F	M	Community	31to40	20	47	10	22	53	11	SP417	A	1	6	5	7	7	5	5	5	7	7	7	7	.
55to70	M	NZ	Hospital	31to40	21	47	7	9	53	19	SP418	A	1	0	0	0	0	0	0	0	0	0	0	0	0
55to70	F	NZ	Community	21to30	22	63	11	6	50	21	SP419	A	1	0	0	0	1	2	.	0	0	0	0	0	1
45to54	F	M	GP	31to40	22	53	7	20	57	8	SP420	B	1	0	3	.	1	0	.	0	0	1	0	0	0
55to70	F	NZ	Hospital	31to40	25	60	9	14	57	14	SP421	B	1	1	1	4	0	0	0	0	0	0	0	1	0
35to44	F	NZ	Hospital	21to30	11	53	20	9	53	21	SP422	B	1	0	0	6	7	7	5	5	0	0	0	0	0
45to54	F	NZ	Hospital	31to40	21	67	7	11	60	12	SP423	B	1	4	0	4	5	5	3	3	1	1	4	2	0
25to34	F	NZ	Hospital	31to40	32	67	5	15	60	12	SP424	A	1	0	1	0	2	0	.	0	0	3	7	7	2
35to44	M	I	Hospital	31to40	11	60	19	12	53	19	SP425	A	1	0	0	0	2	0	.	2	1	1	0	.	1
55to70	F	NZ	Community	31to40	21	60	10	12	57	9	SP426	A	1	0	0	0	0	0	0	0	0	0	0	1	5
55to70	F	NZ	Community	31to40	11	53	16	14	60	19	SP427	B	1	0	0	0	0	0	.	0	0	0	0	0	0
45to54	F	NZ	GP	21to30	16	57	16				SP428	A	0	5	.	.	.	.	.	.	.	.	.	.	.
55to70	F	NZ	Hospital	31to40	16	53	13	12	50	5	SP429	B	1	2	1	1	0	0	.	0	0	0	0	1	0
55to70	F	O	GP	21to30	12	47	17	4	50	21	SP430	B	1	.	0	0	0	7	.	0	.	.	.	0	0
45to54	F	NZ	Hospital	31to40	16	70	15	11	70	14	SP431	B	1	1	0	2	0	.	0	0	0	.	0	0	.
45to54	F	NZ	Community	31to40	11	47	15	15	43	16	SP432	A	1	0	0	.	0	0	0	1	0	0	0	0	7
35to44	F	NZ	Hospital	21to30	15	53	11	15	63	14	SP433	A	1	3	1	1	0	1	1	4	3	5	3	4	2
45to54	F	NZ	Other	21to30	16	63	12	20	53	16	SP434	B	1	7	5	0	0	0	0	0	0	0	0	0	0
55to70	F	NZ	Community	21to30	21	60	8	20	67	6	SP435	A	1	0	0	0	0	0	0	0	0	0	0	0	0
25to34	F	NZ	Hospital	31to40	19	60	12	12	63	12	SP436	A	1	3	0	2	0	0	0	2	1	5	2	0	0
55to70	F	NZ	GP	11to20	30	50	6	24	57	7	SP437	B	1	0	0	0	2	0	0	0	0	0	0	0	0
25to34	F	NZ	Hospital	5to10	12	57	19				SP438	B	0	1	0	1	3	2	2	2	0	0	0	0	.
35to44	F	M	Hospital	31to40	18	70	12	8	50	18	SP439	A	1	0	0	0	0	.	0	0	0	0	0	0	4
35to44	F	NZ	Hospital	31to40	14	50	18	1	50	20	SP440	B	1	0	0	0	0	0	0	0	0	1	0	0	0
55to70	F	NZ	Other	21to30	19	53	15	14	53	20	SP441	A	1	0	0	0	0	0	0	3	0	0	0	.	.
45to54	F	NZ	Hospital	31to40	22	53	12	21	63	7	SP442	B	1	0	3	2	5	.	3	3	2	3	2	2	0
35to44	F	NZ	Hospital	31to40	25	47	7				SP443	A	0	0	0	0	0	0	0	.	.	.	.	.	.
45to54	F	NZ	Hospital	31to40	22	67	6	26	60	5	SP444	B	1	2	0	0	0	0	0	0	0	0	0	0	0
35to44	F	NZ	Hospital	31to40	23	60	14	13	53	18	SP445	B	1	1	0	0	0	0	0	0	0	0	0	0	1
25to34	F	NZ	Hospital	21to30	23	60	6				SP446	B	0	2	.	.	.	.	.	.	.	.	.	.	.
45to54	F	NZ	Community	31to40	11	60	16	8	53	17	SP447	A	1	0	1	0	1	0	0	0	0	0	2	0	1
55to70	F	NZ	Hospital	31to40	18	50	17	16	43	19	SP448	A	1	4	0	2	2	.	1	0	0	0	0	0	0
45to54	F	O	Hospital	31to40	24	50	11	17	57	12	SP449	B	1	0	0	0	0	.	0	0	0	0	0	0	0
35to44	F	NZ	GP	11to20	27	47	12				SP450	B	0	.	.	.	.	.	.	.	.	.	.	.	.
45to54	F	NZ	GP	31to40	13	57	16	7	43	20	SP451	A	1	1	2	0	0	0	0	0	0	2	0	0	0
55to70	F	NZ	Hospital	31to40	13	60	17	9	53	18	SP452	B	1	0	0	0	0	0	0	0	0	0	0	0	0
45to54	F	NZ	Hospital	31to40	19	57	10				SP453	A	0	0	0	0	0	.	0	2	0	0	.	0	0
55to70	F	NZ	Hospital	41up	16	63	13	10	57	19	SP454	B	1	7	5	0	0	.	0	0	0	0	0	0	0
45to54	F	NZ	Community	31to40	20	53	12	18	57	7	SP455	A	1	0	0	0	.	0	0	0	0	0	0	2	0
55to70	F	NZ	Hospital	31to40	17	67	14	13	60	18	SP456	A	1	0	3	2	7	2	2	0	0	0	0	5	.
25to34	F	NZ	Other	41up	25	70	6	27	63	11	SP457	B	1	0	0	0	0	.	0	.	.	.	.	.	.
25to34	F	M	Hospital	31to40	21	60	12	8	53	14	SP458	B	1	.	.	2	0	0	0	0	0	0	0	0	0
35to44	F	M	GP	41up	31	57	5	17	60	6	SP459	A	1	0	0	0	0	0	0	0	0	0	0	0	0
55to70	F	O	Community	31to40	20	50	22	20	57	10	SP460	A	1	2	0	5	3	2	2	2	3	3	3	3	3
25to34	F	O	Hospital	31to40	19	60	9				SP461	A	0	.	.	.	1	.	0	.	.	2	3	1	1
45to54	F	NZ	Hospital	31to40	19	53	11	9	50	18	SP462	B	1	3	0	1	2	3	2	0	0	0	0	.	.
45to54	F	NZ	Hospital	11to20	6	50	18	3	53	21	SP463	A	1	0	0	0	0	0	0	0	0	0	0	.	.
45to54	F	NZ	Hospital	11to20	17	63	7	16	63	15	SP464	B	1	0	0	0	0	0	0	0	0	0	0	0	0
55to70	F	NZ	Hospital	5to10	19	60	7	11	53	14	SP465	A	1	.	0	0	.	0	0	0	0	0	0	0	0
18to24	F	O	Community	31to40	22	63	6				SP466	A	0	0	0	0	.	0	.	.	.	.	.	.	.
55to70	F	NZ	Hospital	21to30	12	60	15	10	50	16	SP467	A	1	2	4	0	.	0	2	4	0	0	0	0	0
35to44	F	NZ	GP	31to40	23	57	7	16	57	12	SP468	B	1	7	4	1	0	0	0	0	0	.	.	0	0
35to44	F	NZ	GP	11to20	13	53	18	18	60	14	SP469	B	1	0	0	0	.	1	3	4	0	0	0	0	0
45to54	F	NZ	Other	21to30	26	50	19	4	50	25	SP470	A	1	0	0	0	.	0	0	0	0	0	0	0	0
18to24	F	NZ	Other	21to30	20	63	18				SP471	B	0	0	.	.	.	.	.	.	.	.	.	.	.
35to44	F	NZ	GP	31to40	20	67	11	11	63	13	SP472	B	1	0	0	0	0	0	0	0	0	0	0	1	0
25to34	F	NZ	Hospital	21to30	17	60	13	20	50	5	SP473	B	1	5	1	0	0	0	0	.	0	0	0	0	0
45to54	F	NZ	GP	31to40	23	60	12	13	67	17	SP474	B	1	0	0	2	.	0	0	0	0	0	0	0	5
35to44	F	O	Community	31to40	20	67	8	20	70	7	SP475	A	1	0	0	0	.	0	0	0	0	.	0	0	0
18to24	F	NZ	Hospital	31to40	29	63	12	29	67	18	SP476	A	1	0	0	0	0	0	0	1	3	0	0	0	0
18to24	F	NZ	Hospital	31to40	22	47	12				SP477	A	0	0	0	3	0	0	.	.	0	.	.	.	.
35to44	F	NZ	Hospital	31to40	16	57	11	14	57	12	SP478	B	1	0	0	0	0	0	0	0	0	0	0	0	0
35to44	F	O	Hospital	31to40	17	53	18				SP479	A	0	0	.	.	.	0	0	0	3	1	0	.	.
45to54	F	NZ	Hospital	31to40	31	47	7				SP480	B	0	0	.	0	.	0	0	0	.	.	.	.	0
45to54	F	NZ	Hospital	21to30	16	57	19	21	57	24	SP481	A	1	0	0	0	.	0	0	0	0	0	0	0	0
35to44	F	NZ	Hospital	21to30	24	57	11	16	57	17	SP482	B	1	2	2	0	0	0	.	.	0	.	2	0	.
45to54	F	NZ	Hospital	31to40	19	57	7				SP483	A	0	0	0	.	.	0	.	.	.	2	.	1	.
45to54	F	NZ	Residenti	41up	29	80	5	22	47	10	SP484	A	1	0	0	0	0	0	0	0	0	0	0	0	0
45to54	F	NZ	Hospital	41up	11	60	17	15	53	19	SP485	B	1	.	0	0	.	0	0	0	0	0	0	0	0
35to44	F	A	Hospital	31to40	19	43	14	22	53	7	SP486	A	1	0	1	1	.	1	0	0	1	2	0	1	1
18to24	F	NZ	Hospital	31to40	27	57	9				SP487	B	0	1	2	0	0	0	0	1	.	0	.	3	1
25to34	F	NZ	Hospital	31to40	20	50	11	17	57	14	SP488	B	1	0	0	0	.	0	0	0	0	0	0	0	0
25to34	F	NZ	Other	41up	15	67	11	17	57	14	SP489	B	1	4	3	0	.	0	0	0	0	0	0	0	0
45to54	F	NZ	Hospital	11to20	14	47	18				SP490	A	0	0	0	.	.	.	0	0	0	.	0	.	0
55to70	F	NZ	Hospital	31to40	24	60	9				SP491	B	0	0	0	2	0	0	0	.	.	.	.	.	.
45to54	F	NZ	Hospital	41up	21	60	11	19	60	5	SP492	A	1	0	0	0	0	0	0	0	0	0	0	0	0
18to24	F	NZ	Hospital	31to40	12	47	18	14	53	17	SP493	B	1	3	1	0	0	0	0	0	.	.	0	.	.
55to70	F	NZ	GP	31to40	29	50	8	20	57	14	SP494	A	1	7	7	5	5	5	7	1	0	0	0	0	0
25to34	F	A	Hospital	21to30	15	50	14	14	40	17	SP495	A	1	.	0	0	.	0	0	.	0	1	1	0	0
35to44	F	NZ	Hospital	31to40	12	50	18				SP496	B	0	.	.	.	.	.	.	.	.	.	.	.	.
45to54	F	NZ	Hospital	41up	20	70	12	12	70	14	SP497	A	1	.	3	3	2	2	0	0	0	0	0	0	0
35to44	F	NZ	Hospital	31to40	17	57	14	7	57	18	SP498	A	1	0	0	0	0	0	0	0	0	0	0	0	0
45to54	F	NZ	Hospital	21to30	15	53	15	11	50	20	SP499	B	1	0	0	0	0	0	0	0	0	0	0	0	.
55to70	F	O	Community	31to40	21	53	8	8	60	14	SP500	A	1	0	1	0	.	0	0	2	0	0	1	0	0
25to34	F	M	Hospital	41up	21	60	15	14	57	13	SP501	B	1	7	2	3	.	0	0	0	0	.	.	.	.
35to44	F	NZ	Hospital	31to40	21	53	10	17	63	14	SP502	B	1	4	2	0	.	0	0	0	0	0	3	3	0
35to44	F	NZ	Hospital	31to40	30	57	7				SP503	A	0	0	0	0	0	0	0	0	0	0	0	0	0
25to34	F	NZ	GP	11to20	21	47	13	9	50	14	SP504	B	1	1	0	0	.	0	0	0	0	3	0	0	0
25to34	F	M	GP	31to40	24	53	7	17	67	12	SP505	B	1	7	0	0	.	0	2	3	.	2	7	7	.
25to34	F	NZ	Hospital	11to20	21	57	11	15	50	16	SP506	A	1	3	0	.	.	.	.	3	0	.	.	0	.
25to34	F	NZ	Hospital	31to40	24	47	8	13	57	9	SP507	B	1	1	1	.	4	.	.	.	.	.	.	.	.
18to24	F	NZ	Hospital	31to40	18	40	19				SP508	A	0	3	2	0	0	2	2	2	0	0	.	.	.
25to34	F	I	Residenti	31to40	20	60	10	14	47	14	SP509	A	1	0	0	.	0	1	0	0	0	0	.	0	0
45to54	F	CM	Hospital	31to40	21	70	8	10	57	19	SP510	B	1	0	0	.	0	0	2	0	0	0	0	0	0
25to34	F	NZ	Hospital	31to40	16	57	12	19	60	15	SP511	A	1	0	0	.	0	0	.	0	1	0	2	0	0
25to34	F	NZ	Hospital	31to40	19	60	11	18	60	15	SP512	B	1	0	4	.	7	0	0	0	0	0	0	.	0
35to44	F	NZ	Community	31to40	22	57	9				SP513	B	0	0	1	0	0	0	0	0	3	0	1	5	.
35to44	F	NZ	Residenti	41up	13	47	15				SP514	A	0	0	.	.	1	0	.	1	0	.	2	.	.
55to70	F	NZ	Hospital	31to40	17	67	12	8	53	18	SP515	A	1	0	0	0	0	0	0	0	0	0	0	0	0
55to70	F	A	Hospital	31to40	18	60	10	12	53	12	SP516	A	1	1	2	5	1	0	0	0	0	0	.	1	.
35to44	F	NZ	Community	31to40	19	53	10	16	60	13	SP517	B	1	1	0	.	0	0	0	0	0	1	1	0	1
35to44	F	NZ	GP	21to30	15	60	11	17	63	14	SP518	A	1	0	0	.	.	.	.	.	.	.	.	.	.
45to54	F	M	Hospital	31to40	20	50	15				SP519	B	0	0	0	.	0	0	0	0	0	0	0	.	0
55to70	F	NZ	Hospital	21to30	15	53	8	9	57	9	SP520	B	1	0	0	0	1	0	0	2	0	0	.	0	.
25to34	F	O	Hospital	21to30	12	50	17	10	60	17	SP521	B	1	0	0	0	0	0	0	0	0	0	0	0	1
25to34	F	NZ	Hospital	31to40	23	60	11	16	47	15	SP522	B	1	0	0	.	0	1	1	0	0	0	0	0	0
25to34	F	NZ	Hospital	31to40	17	53	15	17	57	13	SP523	B	1	2	0	0	.	.	.	.	.	.	.	.	.
25to34	F	O	Hospital	31to40	16	63	10				SP524	A	0	0	0	0	0	0	0	0	0	0	.	1	.
25to34	F	NZ	Hospital	31to40	12	53	12	28	53	13	SP525	A	1	0	3	0	0	0	0	0	0	0	.	0	0
45to54	F	NZ	GP	31to40	16	53	10	15	60	11	SP526	A	1	2	0	.	.	.	.	.	.	.	.	.	.
18to24	F	NZ	Hospital	31to40	21	53	11	16	47	18	SP527	B	1	0	5	.	2	0	0	0	1	0	0	0	0
18to24	F	S	Hospital	31to40	17	50	15	18	43	20	SP528	A	1	.	.	.	.	.	.	.	.	.	.	.	.
45to54	F	O	Community	41up	9	60	10	18	60	19	SP529	A	1	0	0	0	0	2	0	0	1	3	0	0	0
25to34	F	NZ	Hospital	31to40	18	57	9				SP530	B	0	0	0	0	0	7	3	0	0	0	0	0	0
18to24	F	NZ	Hospital	31to40	32	53	9	27	60	5	SP531	A	1	.	.	.	0	0	2	0	1	1	0	1	2
18to24	F	NZ	Hospital	31to40	26	57	8	14	53	17	SP532	B	1	0	2	.	3	0	1	2	2	4	0	0	0
25to34	F	A	Hospital	31to40	20	53	9				SP533	B	0	0	0	0	.	.	.	.	.	.	.	.	.
25to34	F	NZ	Hospital	31to40	8	60	11				SP534	A	0	.	.	.	0	0	.	.	.	.	.	.	.
25to34	F	TO	GP	21to30	14	53	8	16	53	11	SP535	A	1	0	4	0	0	0	0	0	0	0	0	0	0
45to54	F	NZ	Hospital	31to40	17	53	16				SP536	B	0	0	0	1	1	0	4	7	1	0	.	4	.
35to44	F	NZ	Community	31to40	25	63	11	19	53	18	SP537	B	1	0	0	0	0	0	0	0	0	0	0	0	1
55to70	F	S	Hospital	31to40	19	63	8	16	47	10	SP538	A	1	5	7	.	3	3	0	0	4	2	0	0	0
25to34	F	NZ	Other	41up	14	53	13	12	53	18	SP539	A	1	0	0	0	0	0	0	0	0	0	0	1	0
55to70	F	O	Hospital	21to30	17	57	12	19	57	11	SP540	B	1	0	0	.	0	0	0	2	0	0	0	0	1
18to24	F	NZ	Residenti	31to40	26	53	7	12	50	16	SP541	B	1	3	0	1	1	2	0	0	0	0	0	0	0
18to24	F	NZ	Hospital	31to40	15	57	15	11	60	18	SP542	A	1	1	0	0	0	.	0	.	.	0	0	0	.
45to54	F	O	Hospital	31to40	26	57	9	26	57	11	SP543	B	1	0	0	.	.	.	.	.	.	.	.	.	.
25to34	F	NZ	Hospital	31to40	13	57	20	15	50	16	SP544	A	1	.	0	.	0	1	0	1	1	.	0	0	0
25to34	F	A	Hospital	31to40	16	57	18				SP545	B	0	.	0	.	.	.	.	.	.	.	.	.	.
25to34	F	NZ	Hospital	21to30	18	57	12				SP546	B	0	0	1	0	0	.	.	0	.	0	0	.	.
55to70	F	NZ	Community	41up	16	70	17	25	50	19	SP547	A	1	1	0	.	1	1	0	0	0	0	1	0	0
55to70	F	NZ	Hospital	21to30	20	57	12	12	53	15	SP548	B	1	0	0	.	0	0	0	0	0	0	0	.	.
18to24	F	NZ	Hospital	31to40	12	53	19				SP549	A	0	0	0	0	.	.	.	.	.	.	.	.	.
25to34	F	A	Hospital	31to40	26	50	10				SP550	B	0	.	.	.	.	.	.	.	.	.	.	.	.
18to24	F	NZ	Hospital	31to40	23	53	11	17	50	18	SP551	A	1	0	2	.	3	0	0	0	.	0	0	0	.
55to70	F	NZ		41up	16	57	11	14	70	20	SP552	A	1	0	0	0	0	0	0	0	0	0	0	0	0
25to34	F	NZ	Hospital	31to40	15	57	15	16	50	15	SP553	B	1	0	0	0	0	0	2	0	0	0	0	0	0
25to34	F	NZ	Hospital	31to40	24	53	7				SP554	A	0	1	0	.	0	0	.	.	.	.	.	.	.
35to44	F	NZ	GP	31to40	20	67	9	23	47	8	SP555	B	1	0	.	.	0	4	1	0	0	0	0	.	0
55to70	F	NZ	Other	11to20	11	47	15	12	50	16	SP556	A	1	0	0	0	0	0	2	2	0	0	.	0	.
25to34	F	NZ	Hospital	31to40	14	60	15	9	57	18	SP557	A	1	.	2	.	.	.	.	.	.	.	.	.	.
25to34	F	NZ	Hospital	31to40	6	50	17	9	53	20	SP558	B	1	0	0	0	0	0	0	0	0	0	0	4	0
18to24	F	I	Other	5to10	30	47	11				SP559	B	0	0	.	.	0	.	.	.	.	.	.	.	.
35to44	F	O	Community	31to40	21	47	10				SP560	A	0	0	0	0	0	0	0	0	0	0	0	0	0
25to34	F	A	Hospital	41up	18	60	14	16	57	15	SP561	A	1	1	0	0	0	1	1	0	0	0	0	1	0
25to34	M	I	Hospital	31to40	25	40	9	20	40	5	SP562	B	1	0	0	0	0	0	.	0	0	.	.	0	0
35to44	F	NZ	GP	21to30	12	47	18	6	50	20	SP563	A	1	0	0	.	0	0	0	0	.	0	.	.	.
35to44	F	NZ	Hospital	31to40	13	53	16	5	50	23	SP564	B	1	0	0	0	0	0	0	.	.	.	0	0	.
25to34	F	M	Hospital	21to30	9	57	18	6	50	16	SP565	A	1	0	0	0	0	2	2	0	.	0	2	.	.
35to44	F	NZ	Hospital	31to40	23	60	11	16	60	9	SP566	B	1	0	0	.	4	5	0	0	0	.	.	.	.
55to70	M	O	Residenti	31to40	20	53	20	19	60	19	SP567	B	1	0	.	0	0	2	3	1	1	0	0	0	0
45to54	F	NZ	Hospital	31to40	15	53	10	8	50	15	SP568	A	1	0	.	0	0	0	0	0	0	0	0	0	0
35to44	F	NZ	GP	21to30	22	53	10	11	53	18	SP569	B	1	0	.	0	0	0	2	2	.	0	0	0	0
18to24	F	NZ	Hospital	31to40	24	60	9	10	53	15	SP570	B	1	0	1	0	0	0	0	1	0	.	1	0	.
25to34	F	NZ	Community	31to40	19	53	12				SP571	A	0	0	.	.	.	.	.	.	.	.	.	.	.
25to34	F	NZ	Hospital	41up	20	53	14	25	60	8	SP572	B	1	0	.	0	0	0	0	0	0	0	0	0	0
25to34	F	M	GP	31to40	23	53	5	14	57	14	SP573	A	1	0	.	0	1	2	2	1	.	.	1	.	.
25to34	F	NZ	GP	31to40	3	50	25	1	50	24	SP574	B	1	3	5	5	1	0	0	0	0	0	0	0	0
25to34	F	NZ	Community	31to40	23	60	10	22	60	11	SP575	A	1	0	1	1	1	0	.	0	0	.	0	0	0
55to70	F	CM	Community	31to40	16	50	17	15	50	19	SP576	A	1	0	.	0	0	0	0	0	0	0	0	0	0
25to34	F	NZ	Community	21to30	21	60	8				SP577	A	0	.	.	.	.	.	.	.	.	.	.	.	.
25to34	F	NZ	Hospital	31to40	26	53	8	11	60	20	SP578	B	1	4	.	0	0	0	0	0	0	0	0	0	2
18to24	F	M	Hospital	31to40	25	67	11	15	60	12	SP579	A	1	1	.	2	3	3	3	2	0	2	0	2	1
55to70	F	NZ	Hospital	21to30	17	57	12	4	50	16	SP580	B	1	0	0	0	0	0	0	0	0	0	0	0	0
25to34	F	M	Hospital	31to40	23	57	9	13	50	17	SP581	B	1	2	0	0	0	0	0	0	0	0	0	0	0
25to34	F	NZ	Hospital	31to40	14	53	11	13	60	14	SP582	A	1	0	0	0	0	0	2	2	3	0	0	0	0
55to70	F	NZ	Hospital	31to40	33	53	5	31	50	7	SP583	A	1	0	0	.	.	.	.	.	.	.	.	.	.
25to34	F	NZ	Hospital	41up	19	60	16				SP584	B	0	2	.	.	.	.	.	.	.	.	.	.	.
45to54	F	NZ	Hospital	31to40	24	63	11				SP585	B	0	0	0	0	0	0	0	0	0	3	4	2	1
18to24	F	NZ	Hospital	31to40	15	50	10				SP586	B	0	0	.	.	.	.	.	.	.	.	.	.	.
55to70	F	NZ	Community	31to40	20	50	10	13	50	20	SP587	A	1	0	0	0	0	0	0	0	0	0	0	.	0
25to34	F	A	Hospital	31to40	30	50	7	17	57	15	SP588	A	1	0	0	0	0	0	0	1	1	.	.	1	.
45to54	F	I	Hospital	31to40	26	60	8	24	50	11	SP589	B	1	0	0	0	0	3	0	0	.	.	0	.	.
18to24	F	NZ	Hospital	31to40	19	57	10	22	57	13	SP590	A	1	0	0	0	.	.	.	.	.	.	0	0	0
25to34	F	NZ	Hospital	31to40	29	57	12				SP591	B	0	0	.	0	0	0	.	.	.	0	.	.	.
35to44	F	S	Hospital	31to40	20	60	6				SP592	A	0	0	.	0	0	0	0	0	0	0	.	0	0
45to54	F	NZ	Community	41up	23	47	5	10	57	14	SP593	B	1	.	.	.	.	.	.	.	.	.	.	.	.
45to54	F	NZ	Hospital	31to40	18	53	6	9	43	22	SP594	A	1	.	.	.	.	.	.	.	.	.	.	.	.
18to24	F	M	Hospital	31to40	14	57	11	10	50	9	SP595	B	1	0	0	0	0	0	0	1	0	0	.	0	0
25to34	F	NZ	Hospital	31to40	23	67	10	13	57	18	SP596	B	1	2	.	1	1	0	2	3	0	0	.	2	.
25to34	F	NZ	Hospital	31to40	16	60	14	14	63	13	SP597	A	1	0	1	1	0	0	1	0	0	.	.	.	.
45to54	F	NZ	Hospital	31to40	19	63	5	12	53	11	SP598	B	1	0	0	0	0	0	0	0	0	0	0	0	0
55to70	F	NZ	GP	31to40	10	57	13	8	40	19	SP599	A	1	0	.	0	2	0	0	0	0	0	0	0	0
18to24	F	NZ	Hospital	31to40	25	53	13	19	47	12	SP600	A	1	0	0	0	0	0	0	0	0	0	0	.	0
